# Supplementary material for: Efficacy, safety and tolerability of drugs studied in phase 3 randomized controlled trials in solid tumors over the last decade
Source: Sci Rep. 2021 May 25;11:10843. doi: 10.1038/s41598-021-90403-3 (PMC8149406; doi:10.1038/s41598-021-90403-3)
Supplement: Supplementary file 2 — Supplementary Table 1. [file 41598_2021_90403_MOESM2_ESM.xlsx]

## Sheet: Sheet1
NCT number	drug	control arm agent	class of a drug	blinded/open label	cancer site	adjuvant/ paliative	date of publication	date of reporting in a conference	result (positive / negative)	primary endpoint (OS, DFS, PFS, RR, other)	the result of the primary endpoint (HR, RR…)
NCT00795340	cediranib	placebo	targeted	blinded	lung	paliative	2014-03-01	2012-06-01	negative	OS	0.94
NCT01000025	dacomitinib	placebo	targeted	blinded	lung	paliative	2014-11-01	2014-06-01	negative	OS	1
NCT00388726	eribulin	active drug	chemo	open label	breast	paliative	2011-03-01	2010-06-01	positive	OS	0.81
NCT01183780	ramucirumab	placebo	targeted	blinded	colorectal	paliative	2015-05-01	2015-05-01	positive	OS	0.844
NCT01661270	aflibercept	placebo	targeted	blinded	colorectal	paliative				PFS
NCT00409188	tecemotide	placebo	immuno	blinded	lung	paliative	2014-01-01	2013-06-01	negative	OS	0.88
NCT00532155	aflibercept	placebo	targeted	blinded	lung	paliative	2012-10-01	2011-07-01	negative	OS	1.01
NCT00561470	aflibercept	placebo	targeted	blinded	colorectal	paliative	2014-01-01	2012-06-01	positive	OS	0.817
NCT00095199	cetuximab	active drug	targeted	open label	lung	paliative	2013-12-01	2012-06-01	negative	PFS	1.03
NCT00252564	cetuximab	active drug	targeted	open label	colorectal	paliative	2012-06-01		negative	PFS
NCT00112294	cetuximab	active drug	targeted	open label	lung	paliative	2010-02-01	2007-09-01	negative	PFS	0.902
NCT00266799	peg.lip.doxorubicin	active drug	chemo	open label	breast	paliative	2014-03-01	2012-03-01	negative	PFS	0.68
NCT00022672	trastuzumab	active drug	targeted	open label	breast	paliative	2009-11-01	2006-10-01	positive	PFS	0.63
NCT01168973	ramucirumab	placebo	targeted	blinded	lung	paliative	2014-08-01	2014-06-01	positive	OS	0.86
NCT01103323	regorafenib	placebo	targeted	blinded	colorectal	paliative	2013-01-01	2012-06-01	positive	OS	0.77
NCT00519285	aflibercept	placebo	targeted	blinded	prostate	paliative	2013-07-01	2013-06-01	negative	OS	0.94
NCT00457691	sunitinib	placebo	targeted	blinded	colorectal	paliative	2013-04-01	2009-07-01	negative	PFS	1.095
NCT00004635	thalidomide	placebo	other	blinded	prostate	paliative	2009-03-01		positive	PFS
NCT00005947	sipuleucel-T	placebo	immuno	blinded	prostate	paliative	2006-07-01	2005-02-01	negativie	PFS	1.45
NCT00281697	bevacizumab	placebo	targeted	blinded	breast	paliative	2011-11-01	2009-12-01	positive	PFS	0.78
NCT01133704	sipuleucel-T	placebo	immuno	blinded	prostate	paliative	2010-07-01	2010-06-01	positive	OS	0.78
NCT00554229	zibotentan	placebo	targeted	blinded	prostate	paliative	2012-11-01	2011-02-01	negative	OS	0.87
NCT00617669	zibotentan	placebo	targeted	blinded	prostate	paliative	2013-05-01	2011-02-01	negative	OS	1
NCT00295750	degarelix	active drug	endocrine	open label	prostate	paliative	2008-12-01	2009-05-01	positive	other
NCT00364013	panitumumab	active drug	targeted	open label	colorectal	paliative	2010-11-01	2010-06-01	positive	PFS	0.8
NCT00154102	cetuximab	active drug	targeted	open label	colorectal	paliative	2009-04-01	2007-06-01	positive	PFS	0.85
NCT00113763	panitumumab	placebo	targeted	open label	colorectal	paliative	2007-05-01	2006-04-01	positive	PFS	0.54
NCT00069108	capecitabine	active drug	chemo	open label	colorectal	paliative	2008-10-01	2007-06-01	negative	PFS	0.97
NCT00286091	denosumab	placebo	other	blinded	prostate	paliative	2012-01-01	2011-05-01	positive	other	0.85
NCT00069095	capec+beva	placebo	chemo and targeted	blinded	colorectal	paliative	2008-04-01	2007-01-01	positive	PFS	0.83
NCT00700102	bevacizumab	active drug	targeted	open label	colorectal	paliative	2013-01-01	2012-06-01	positive	O	0.81
NCT00861614	ipilimumab	placebo	immuno	blinded	prostate	paliative	2014-06-01	2014-06-01	negative	O	0.85
NCT00946920	degarelix	active drug	endocrine	open label	prostate	paliative	2012-11-01	2013-05-01	positive	other
NCT00540514	nabpaclitaxel	active drug	chemo	open label	lung	paliative	2012-06-01	2010-06-01	positive	RR	1.313
NCT01057810	ipilimumab	placebo	immuno	blinded	prostate	paliative	2015-05-01	2013-09-01	negative	OS	0.85
NCT00699751	Radium-223 dichloride	placebo	other	blinded	prostate	paliative	2013-07-01	2011-09-01	positive	OS	0.7
NCT00884273	degarelix	active drug	endocrine	open label	prostate	paliative	2012-12-01	2012-02-01	positive	other
NCT00638690	abiraterone acetate	placebo	endocrine	blinded	prostate	paliative	2011-05-01	2010-10-01	positive	OS	0.65
NCT00080301	ixabepilone	active drug	chemo	open label	breast	paliative	2007-11-01	2007-06-01	positive	PFS	0.75
NCT01308580	cabazitaxel	active drug	chemo	open label	prostate	paliative	2017-10-01	2016-06-01	positive	OS	1.024
NCT01419197	T-DM1	active drug	chemo and targeted	open label	breast	paliative	2014-06-01	2013-09-01	positive	OS	0.552
NCT00091442	doxil	active drug	chemo	open label	breast	paliative	2009-09-01	2008-12-01	positive	PFS	0.65
NCT00393939	sunitinib	active drug	targeted	open label	breast	paliative	2012-03-01	2010-06-01	negative	PFS	0.92
NCT00115765	panitumumab	active drug	targeted	open label	colorectal	paliative	2009-02-01	2008-01-01	negative	PFS	1.27
NCT00744497	dasatinib	placebo	targeted	blinded	prostate	paliative	2013-12-01	2013-06-01	negative	OS	0.99
NCT00390806	oral hycamtin	active drug	chemo	open label	lung	paliative	2009-01-01	2013-06-01	negative	OS	1.32
NCT00363415	pemetrexed	active drug	chemo	open label	lung	paliative	2009-10-01	2008-06-01	negative	OS	1.56
NCT00391274	pem vs docetaxel	active drug	chemo	open label	lung	paliative	2013-02-01		negative	OS	1.14
NCT00520676	pem vs docetaxel	active drug	chemo	open label	lung	paliative	2013-12-01	2012-06-01	positive	OS	0.4
NCT00003869	carboxyamidotriazole	placebo	other	blinded	lung	paliative	2008-06-01	2005-05-01	negative	OS
NCT00762034	pem vs paclitaxel	active drug	chemo	open label	lung	paliative	2013-12-01	2012-09-01	negative	OS	1
NCT01005680	pem vs gemcitabine	active drug	chemo	open label	lung	paliative	2008-07-01	2007-09-01	positive	OS	0.94
NCT00686959	pem vs etoposide	active drug	chemo	open label	lung	paliative	2016-03-01	2016-06-01	negative	OS	0.98
NCT00883779	erlotinib	placebo	targeted	blinded	lung	paliative	2013-07-01	2013-06-01	positive	PFS	0.57
NCT00863655	everolimus	placebo	targeted	blinded	breast	paliative	2012-02-01	2011-12-01	positive	PFS	0.43
NCT00660504	amrubicin	active drug	chemo	open label	lung	paliative	2016-04-01	2013-06-01	positive	OS	0.81
NCT00312377	vandetanib	placebo	targeted	blinded	lung	paliative	2010-07-01	2009-05-01	positive	PFS	0.79
NCT00373256	sunitinib vs bevaciz	active drug	targeted	open label	breast	paliative	2011-04-01	2010-03-01	negative	PFS	1.63
NCT01250379	bevacizumab	active drug	targeted	open label	breast	paliative	2014-10-01	2014-09-01	positive	PFS	0.75
NCT00333775	bevacizumab	placebo	targeted	blinded	breast	paliative	2010-07-01	2008-06-01	positive	PFS	0.86
NCT00391092	bevacizumab	active drug	targeted	open label	breast	paliative	2013-05-01	2011-12-01	negative	PFS	0.82
NCT00961415	pemetrexed	active drug	chemo	open label	lung	paliative	2013-08-01	2011-06-01	positive	PFS	0.48
NCT00829166	T-DM1	active drug	chemo and targeted	open label	breast	paliative	2012-11-01	2012-06-01	positive	OS	0.68
NCT00820755	cetuximab	active drug	targeted	open label	lung	paliative	2015-06-01	2016-09-01	positive	OS
NCT00417079	cabazitaxel	active drug	chemo	open label	prostate	paliative	2010-10-01	2010-06-01	positive	OS	0.7
NCT00448279	trastuzumab	active drug	targeted	open label	breast	paliative				PFS
NCT00929240	beva + capecitabine	active drug	chemo and targeted	open label	breast	paliative	2014-11-01	2014-09-01	positive	OS	0.43
NCT00440310	talaporfin sodium	active drug	other	open label	colorectal	paliative				OS
NCT00932893	crizotinib	active drug	targeted	open label	lung	paliative	2013-06-01	2016-06-01	positive	PFS	0.49
NCT00110214	bevacizumab	active drug	targeted	blinded	prostate	paliative	2012-05-01	2010-06-01	negative	OS	0.91
NCT00484939	bevacizumab	active drug	targeted	open label	colorectal	paliative	2013-10-01	2013-01-01	positive	PFS	0.53
NCT01342965	erlotinib	active drug	targeted	open label	lung	paliative	2015-09-01	2013-10-01	positive	PFS	0.34
NCT00928434	degarelix	active drug	endocrine	open label	prostate	paliative	2015-12-01	2014-05-01	positive	other
NCT00143455	irinotecan	active drug	chemo	open label	lung	paliative	2010-03-01		negative	OS	0.81
NCT00130728	bevacizumab	placebo	targeted	blinded	lung	paliative	2011-05-01	2009-06-01	negative	OS	0.97
NCT00082433	ixabepilone	active drug	chemo	open label	breast	paliative	2012-02-01	2008-09-01	negative	OS	0.84
NCT00143390	exemestane vs anastrozole	active drug	endocrine	blinded	breast	paliative	2013-05-01	2011-12-01	negative	PFS	1.059
NCT00339183	panitumumab	active drug	targeted	open label	colorectal	paliative	2014-01-01	2014-06-01	positive	OS	0.92
NCT00623805	bevac + capecitabine-CI (only in months, 9.1-12.9 months),p= 0.002	active drug	chemo and targeted	open label	colorectal	paliative	2013-11-01	2012-06-01	positive	PFS	0.6
NCT00065442	sipuleucel - T	placebo	immuno	blinded	prostate	paliative	2010-07-01	2007-11-01	positive	OS	0.78
NCT00257608	erlotinib	placebo	targeted	blinded	lung	paliative	2013-11-01	2009-06-01	positive	PFS	0.71
NCT00102804	pemetrexed	placebo	chemo	blinded	lung	paliative	2009-10-01	2008-06-01	positive	PFS	0.5
NCT00148798	cetuximab	active drug	targeted	open label	lung	paliative	2009-05-01	2008-06-01	positive	OS	0.871
NCT00556322	erlotinib vs chemotherapy	active drug	targeted vs chemo	open label	lung	paliative	2012-03-01	2011-01-01	negative	OS	0.96
NCT00863746	sorafenib	placebo	targeted	blinded	lung	paliative	2015-12-01	2012-09-01	negative	OS	0.99
NCT00449033	sorafenib	placebo	targeted	blinded	lung	paliative	2012-09-01	2010-10-01	negative	OS	0.98
NCT00457392	sunitinib	placebo	targeted	blinded	lung	paliative	2012-06-01	2010-10-01	negative	OS	0.922
NCT01017874	gefitinib	active drug	targeted	open label	lung	paliative	2014-09-01	2013-10-01	negative	PFS	0.85
NCT00435409	sunitinib	active drug	targeted	open label	breast	paliative	2013-08-01	2010-06-01	negative	PFS	1.22
NCT00075270	lapatinib	active drug	targeted	blinded	breast	paliative	2008-12-01	2007-06-01	negative	PFS	0.87
NCT00191152	chemotherapy	active drug	chemo	open label	breast	paliative	2009-04-01	2005-05-01	negative	PFS	1.2
NCT00404924	vandetanib	active drug	targeted	blinded	lung	paliative	2012-04-01	2010-06-01	negative	OS	0.95
NCT00320385	trastuzumab	active drug	targeted	open label	breast	paliative	2012-07-01	2008-06-01	positive	PFS	0.74
NCT00050960	bexarotene	active drug	other	open label	lung	paliative	2008-04-01	2005-05-01	negative	OS
NCT01237327	endocrine therapy	active drug	endocrine	open label	breast	paliative		2010-11-01	negative	OS
NCT01040780	icotinib vs gefitinib	active drug	targeted	blinded	lung	paliative	2013-09-01	2011-06-01	positive	PFS	0.84
NCT01661790	bevacizumab	active drug	targeted	open label	lung	paliative	2013-06-01	2012-06-01	positive	RR
NCT00976456	carboplatin	active drug	chemo	open label	lung	paliative	2015-09-01	2013-06-01	positive	PFS	1.3
NCT00556712	erlotinib	placebo	targeted	blinded	lung	paliative	2010-06-01	2009-06-01	positive	PFS	0.71
NCT00101686	chemotherapy	active drug	chemo	open label	colorectal	paliative	2007-10-01	2006-06-01	positive	PFS	1.51
NCT00216125	docetaxel	active drug	chemo	blinded	lung	paliative	2008-12-01	2007-06-01	negative	OS
NCT00236899	chemotherapy	active drug	chemo	open label	breast	paliative	2013-03-01		negative	PFS	1.15
NCT00656136	afatinib	placebo	targeted	blinded	lung	paliative	2012-05-01	2010-12-01	negative	OS	1.08
NCT01085136	afatinib	active drug	targeted	open label	lung	paliative	2016-03-01	2014-06-01	positive	PFS	0.6
NCT00256698	endocrine therapy	active drug	endocrine	open label	breast	paliative	2012-06-01	2009-12-01	negative	PFS	0.99
NCT00499109	chemotherapy	active drug	chemo	open label	lung	paliative	2013-07-01	2012-06-01	negative	PFS
NCT00045162	chemotherapy	active drug	chemo	open label	lung	paliative	2009-05-01	2009-05-01	negative	OS
NCT00322452	gefitinib	active drug	targeted	open label	lung	paliative	2009-09-01	2009-06-01	positive	PFS	0.74
NCT00806819	nindetanib	placebo	targeted	blinded	lung	paliative	2016-12-01	2013-06-01	positive	PFS	0.83
NCT01244191	tivantinib	placebo	targeted	blinded	lung	paliative	2015-08-01	2013-09-01	negative	OS	0.98
NCT01212991	enzalutamide	placebo	endocrine	blinded	prostate	paliative	2014-07-01	2014-02-01	positive	OS	0.71
NCT01450761	ipilimumab	placebo	immuno	blinded	lung	paliative	2016-11-01		negative	OS	0.94
NCT00567190	pertuzumab	placebo	targeted	blinded	breast	paliative	2012-01-01	2014-09-01	positive	PFS	0.62
NCT01607957	TAS - 102	placebo	chemo	blinded	colorectal	paliative	2015-05-01	2014-06-01	positive	OS	0.68
NCT00974311	enzalutamide	placebo	endocrine	blinded	prostate	paliative	2012-09-01	2012-06-01	positive	OS	0.63
NCT00887198	abiraterone acetate	placebo	endocrine	blinded	prostate	paliative	2015-02-01	2012-06-01	positive	OS	0.81
NCT01234337	sorafenib + capecitabine	placebo	targeted + chemo	blinded	breast	paliative	2017-05-01	2014-09-01	negative	PFS	0.973
NCT00981058	necitumumab	active drug	targeted	open label	lung	paliative	2015-07-01	2014-06-01	positive	OS	0.84
NCT01026142	pertuzumab (+capecit+trast) vs no pertuzumab	active drug	targeted	open label	breast	paliative	2017-09-01	2016-06-01	negative	PFS	0.82
NCT00982111	necitumumab	active drug	targeted	open label	lung	paliative	2015-03-01	2013-10-01	negative	OS	1.01
NCT00667251	lapatinib vs trastuzumab with a taxane	active drug	targeted + chemo	open label	breast	paliative	2015-05-01	2012-06-01	negative	PFS	1.37
NCT00281658	lapatinib + paclitaxel	placebo	targeted + chemo	blinded	breast	paliative	2013-06-01	2010-12-01	positive	OS	0.74
NCT01942135	palbociclib	placebo	targeted	blinded	breast	paliative	2016-04-01	2015-06-01	positive	PFS	0.46
NCT01642004	nivolumab	active drug	immuno	open label	lung	paliative	2015-07-01	2015-06-01	positive	OS	0.59
NCT00703326	ramucirumab	placebo	targeted	blinded	breast	paliative	2015-01-01	2013-12-01	negative	PFS	0.88
NCT00073528	lapatinib	placebo	targeted	blinded	breast	paliative	2010-02-01	2008-12-01	positive	PFS	0.71
NCT00309985	andr depr +/- docetaxel	active drug	endocrine +/- chemo	open label	prostate	paliative	2015-08-01	2014-06-01	positive	OS	0.61
NCT01228734	cetuximab	active drug	targeted	open label	colorectal	paliative		2016-07-01	positive	PFS	0.69
NCT01673867	nivolumab	active drug	immuno	open label	lung	paliative	2015-10-01	2015-06-01	positive	OS	0.73
NCT00418886	vandetanib	active drug	targeted	blinded	lung	paliative	2011-03-01	2009-06-01	negative	PFS	0.86
NCT01154140	crizotinib	active drug	targeted	open label	lung	paliative	2014-12-01	2014-06-01	positive	PFS	0.45
NCT01740427	palbociclib	placebo	targeted	blinded	breast	paliative	2016-11-01	2016-06-01	positive	PFS	0.58
NCT01958021	ribociclib	placebo	targeted	blinded	breast	paliative	2016-11-01	2016-12-01	positive	PFS	0.56
NCT01523587	afatinib	active drug	targeted	open label	lung	paliative	2015-08-01	2014-09-01	positive	PFS	0.82
NCT01828112	ceritinib	active drug	targeted	open label	lung	paliative	2017-06-01	2016-10-01	positive	PFS	0.49
NCT00544700	bevacizumab	placebo	targeted	open label	colorectal	paliative	2015-04-01	2013-09-01	positive	PFS	0.74
NCT01663727	bevacizumab	placebo	targeted	blinded	breast	paliative	2017-01-01		positive	PFS	0.68
NCT01131195	metronomic CT	active drug	chemo	open label	breast	paliative	2016-10-01	2014-06-01	negative	other
NCT01121393	afatinib	active drug	targeted	open label	lung	paliative	2014-02-01	2013-06-01	positive	PFS	0.28
NCT00820222	lapatinib	active drug	targeted	open label	breast	paliative	2015-05-01	2012-09-01	negative	other
NCT02472964	HERMyl trastuzumab	active drug	targeted	blinded	breast	paliative	2017-01-01	2016-06-01	positive	RR
NCT00365105	strontium 89 and samarium 153	active drug	other	open label	pros, lung, breast	paliative		2012-06-01	negative	other
NCT02294461	enzalutamide	placebo	endocrine	blinded	prostate	paliative		2016-10-01		PFS	0.36
